# Supplementary material for: Microbiomes of an oyster are shaped by metabolism and environment
Source: Sci Rep. 2021 Oct 26;11:21112. doi: 10.1038/s41598-021-00590-2 (PMC8548560; doi:10.1038/s41598-021-00590-2)
Supplement: Supplementary file 2 — Supplementary Information 2. [file 41598_2021_590_MOESM2_ESM.csv]

Data supporting Scanes et al., "Microbiomes of an oyster are shaped by metabolism and environment "
Supplementary Dataset S1. Summary of DESeq GLM results of ASVs that were significantly affected (P adj< 0.05) by MR. ASVs are ordered by log fold change values.
baseMean	log2FoldChange	padj	Phylum	Class	Order	Family	Genus	Species	Abbreviated name
18.41	-3.62	1.57E-07	Campilobacterota	Campylobacteria	Campylobacterales	Arcobacteraceae	Malaciobacter	uncultured_bacterium	Arc.100
15.03	-3.51	1.67E-07	Campilobacterota	Campylobacteria	Campylobacterales	Arcobacteraceae	Malaciobacter	uncultured_bacterium	Arc.97
13.6	-3.47	1.57E-07	Campilobacterota	Campylobacteria	Campylobacterales	Arcobacteraceae	Malaciobacter	uncultured_bacterium	Arc.95
4.23	-3.43	2.32E-11	Proteobacteria	Gammaproteobacteria	Oceanospirillales	Kangiellaceae	Aliikangiella	Kangiella_sp.	Kan.77
13.18	-3.42	1.94E-07	Campilobacterota	Campylobacteria	Campylobacterales	Arcobacteraceae	Malaciobacter	uncultured_bacterium	Arc.98
8.22	-2.97	1.34E-06	Campilobacterota	Campylobacteria	Campylobacterales	Arcobacteraceae	Malaciobacter	uncultured_bacterium	Arc.94
3.09	-2.85	8.04E-09	Proteobacteria	Gammaproteobacteria	Oceanospirillales	Kangiellaceae	Aliikangiella	NA	Kan.68
3.39	-2.56	4.40E-07	Bacteroidota	Bacteroidia	Bacteroidales	Marinifilaceae	Marinifilum	NA	Mar.100
5.5	-2.54	1.76E-05	Campilobacterota	Campylobacteria	Campylobacterales	Arcobacteraceae	Malaciobacter	uncultured_bacterium	Arc.96
2.61	-2.51	1.97E-07	Proteobacteria	Gammaproteobacteria	Oceanospirillales	Kangiellaceae	Aliikangiella	Kangiella_sp.	Kan.75
2.43	-2.36	7.57E-07	Proteobacteria	Gammaproteobacteria	Oceanospirillales	Kangiellaceae	Aliikangiella	Kangiella_sp.	Kan.76
3.13	-2.35	4.81E-07	Bacteroidota	Bacteroidia	Flavobacteriales	Flavobacteriaceae	Aquimarina	NA	Fla.427
3.53	-2.28	2.15E-06	Bacteroidota	Bacteroidia	Flavobacteriales	Flavobacteriaceae	Aquimarina	NA	Fla.426
2.77	-2.24	1.34E-06	Bacteroidota	Bacteroidia	Flavobacteriales	Flavobacteriaceae	Aquimarina	NA	Fla.428
18.32	-2.14	0.000757037	Campilobacterota	Campylobacteria	Campylobacterales	Arcobacteraceae	NA	NA	Arc.87
10.78	-2	0.001140182	Firmicutes	Bacilli	Entomoplasmatales	Entomoplasmatales_Incertae_Sedis	Candidatus_Hepatoplasma	uncultured_Candidatus	Ent
27.15	-1.96	0.003037739	Campilobacterota	Campylobacteria	Campylobacterales	Arcobacteraceae	NA	NA	Arc.88
2.31	-1.83	0.000196329	NA	NA	NA	NA	NA	NA	NA.632
21.54	-1.81	0.006528703	Campilobacterota	Campylobacteria	Campylobacterales	Arcobacteraceae	NA	NA	Arc.86
2.64	-1.7	0.000109622	Proteobacteria	Alphaproteobacteria	Rhodobacterales	Rhodobacteraceae	NA	NA	Rho.163
1.82	-1.67	0.0004633	Firmicutes	Clostridia	Peptostreptococcales-Tissierellales	Peptostreptococcales-Tissierellales	Guggenheimella	uncultured_bacterium	Pep
155.27	-1.67	0.025533741	Spirochaetota	Spirochaetia	Spirochaetales	Spirochaetaceae	NA	NA	Spi.33
101.65	-1.66	0.026912519	Spirochaetota	Spirochaetia	Spirochaetales	Spirochaetaceae	NA	NA	Spi.62
170.66	-1.63	0.025991338	Spirochaetota	Spirochaetia	Spirochaetales	Spirochaetaceae	NA	NA	Spi.55
227.64	-1.63	0.025533741	Spirochaetota	Spirochaetia	Spirochaetales	Spirochaetaceae	NA	NA	Spi.60
162.19	-1.58	0.03636047	Spirochaetota	Spirochaetia	Spirochaetales	Spirochaetaceae	NA	NA	Spi.63
2.38	-1.58	0.005006874	Spirochaetota	Spirochaetia	Spirochaetales	Spirochaetaceae	NA	NA	Spi.43
3.53	-1.58	0.003298504	Bacteroidota	Bacteroidia	Flavobacteriales	Flavobacteriaceae	NA	NA	Fla.292
2.1	-1.5	0.000572847	Bacteroidota	Bacteroidia	Flavobacteriales	Flavobacteriaceae	uncultured	Flavobacteria_bacterium	Fla.12
2.15	-1.5	0.000471887	Bacteroidota	Bacteroidia	Flavobacteriales	Flavobacteriaceae	Ascidiimonas	uncultured_bacterium	Fla.384
15.71	-1.5	0.036456549	Firmicutes	Bacilli	Entomoplasmatales	Entomoplasmatales_Incertae_Sedis	Candidatus_Hepatoplasma	uncultured_Candidatus	Ent.2
4.99	-1.49	0.005972443	Proteobacteria	Alphaproteobacteria	Rhodobacterales	Rhodobacteraceae	NA	NA	Rho.267
2.3	-1.48	0.000708566	Proteobacteria	Alphaproteobacteria	Parvibaculales	uncultured	uncultured	NA	unc.18
1.71	-1.44	0.000757875	Acidobacteriota	Thermoanaerobaculia	Thermoanaerobaculales	Thermoanaerobaculaceae	Subgroup_10	uncultured_bacterium	The.39
5.81	-1.43	0.00959087	Proteobacteria	Alphaproteobacteria	Rhodobacterales	Rhodobacteraceae	NA	NA	Rho.264
4.38	-1.37	0.014839313	Bacteroidota	Bacteroidia	Flavobacteriales	Flavobacteriaceae	NA	NA	Fla.302
2.23	-1.36	0.004351467	Proteobacteria	Gammaproteobacteria	Thiomicrospirales	Thiomicrospiraceae	endosymbionts	uncultured_bacterium	Thi.15
1.66	-1.31	0.003037739	Bacteroidota	Bacteroidia	Flavobacteriales	Flavobacteriaceae	uncultured	Flavobacteria_bacterium	Fla.11
2.9	-1.3	0.006148929	Proteobacteria	Alphaproteobacteria	Parvibaculales	Parvibaculales	Parvibaculales	uncultured_bacterium	Par.38
1.55	-1.28	0.009750192	Firmicutes	Clostridia	Peptostreptococcales-Tissierellales	Peptostreptococcales-Tissierellales	Guggenheimella	uncultured_bacterium	Pep.3
1.97	-1.28	0.005937602	Bacteroidota	Bacteroidia	Flavobacteriales	Flavobacteriaceae	Aquibacter	uncultured_bacterium	Fla.89
1.71	-1.28	0.004351467	Proteobacteria	Gammaproteobacteria	Thiomicrospirales	Thiomicrospiraceae	endosymbionts	uncultured_bacterium	Thi.33
1.95	-1.27	0.006528703	Proteobacteria	Gammaproteobacteria	Cellvibrionales	Porticoccaceae	Porticoccus	NA	Por.24
4.46	-1.26	0.020263919	Bacteroidota	Bacteroidia	Flavobacteriales	Flavobacteriaceae	Aurantivirga	NA	Fla.243
2.02	-1.26	0.025991338	Spirochaetota	Spirochaetia	Spirochaetales	Spirochaetaceae	NA	NA	Spi.39
3.34	-1.24	0.025533741	Bacteroidota	Bacteroidia	Flavobacteriales	Flavobacteriaceae	NA	NA	Fla.296
2.72	-1.24	0.019184048	Proteobacteria	Gammaproteobacteria	Alteromonadales	Pseudoalteromonadaceae	Pseudoalteromonas	Pseudoalteromonas_phenolica	Pse.19
1.95	-1.23	0.019184048	NA	NA	NA	NA	NA	NA	NA.470
1.76	-1.23	0.009125738	Proteobacteria	Alphaproteobacteria	Paracaedibacterales	Paracaedibacteraceae	uncultured	uncultured_bacterium	Par.47
1.37	-1.22	0.002945029	Bacteroidota	Bacteroidia	Flavobacteriales	Flavobacteriaceae	Ascidiimonas	uncultured_bacterium	Fla.371
4.67	-1.21	0.025533741	Proteobacteria	Gammaproteobacteria	Oceanospirillales	Nitrincolaceae	Neptuniibacter	Neptuniibacter_caesariensis	Nit.58
1.38	-1.21	0.003996218	Proteobacteria	Alphaproteobacteria	Rhodobacterales	Rhodobacteraceae	NA	NA	Rho.10
1.95	-1.19	0.036229859	Spirochaetota	Spirochaetia	Spirochaetales	Spirochaetaceae	NA	NA	Spi.52
1.6	-1.19	0.006045341	Bacteroidota	Bacteroidia	Flavobacteriales	Flavobacteriaceae	uncultured	Flavobacteria_bacterium	Fla.1
1.57	-1.19	0.008168834	Proteobacteria	Alphaproteobacteria	Rhodobacterales	Rhodobacteraceae	Roseovarius	NA	Rho.133
2.59	-1.18	0.018381273	Proteobacteria	Gammaproteobacteria	Alteromonadales	Colwelliaceae	Litorilituus	Litorilituus_sediminis	Col.62
2.11	-1.18	0.01731107	Bacteroidota	Bacteroidia	Flavobacteriales	Flavobacteriaceae	Nonlabens	Nonlabens_sediminis	Fla.359
4.85	-1.17	0.03564675	Bacteroidota	Bacteroidia	Flavobacteriales	Flavobacteriaceae	NA	NA	Fla.244
3.53	-1.17	0.040161252	NA	NA	NA	NA	NA	NA	NA.672
2.23	-1.16	0.018809591	Proteobacteria	Alphaproteobacteria	Rhodobacterales	Rhodobacteraceae	HIMB11	NA	Rho.102
1.49	-1.14	0.021689186	Proteobacteria	Gammaproteobacteria	Oceanospirillales	Endozoicomonadaceae	Endozoicomonas	NA	End.2
2.02	-1.14	0.03636047	NA	NA	NA	NA	NA	NA	NA.523
1.71	-1.13	0.008986537	Proteobacteria	Gammaproteobacteria	Cellvibrionales	Halieaceae	NA	NA	Hal.37
2.17	-1.12	0.043593567	Proteobacteria	Gammaproteobacteria	Enterobacterales	Enterobacteriaceae	Escherichia-Shigella	NA	Ent.6
2.02	-1.11	0.042375589	Bacteroidota	Bacteroidia	Bacteroidales	Marinifilaceae	Marinifilum	NA	Mar.65
2.78	-1.11	0.025533741	Proteobacteria	Gammaproteobacteria	Cellvibrionales	Halieaceae	NA	NA	Hal.43
4.13	-1.1	0.027070559	Proteobacteria	Alphaproteobacteria	Rhodobacterales	Rhodobacteraceae	Silicimonas	uncultured_Alphaproteobacteria	Rho.464
1.44	-1.1	0.008986537	Proteobacteria	Alphaproteobacteria	Rhodobacterales	Rhodobacteraceae	NA	NA	Rho.589
2.46	-1.09	0.039003912	Proteobacteria	Gammaproteobacteria	Alteromonadales	Pseudoalteromonadaceae	Pseudoalteromonas	NA	Pse.20
1.66	-1.09	0.042375589	NA	NA	NA	NA	NA	NA	NA.803
1.76	-1.08	0.030036158	Proteobacteria	Gammaproteobacteria	Oceanospirillales	Kangiellaceae	Aliikangiella	Kangiella_sp.	Kan.67
2.49	-1.08	0.039124509	Proteobacteria	Alphaproteobacteria	NA	NA	NA	NA	NA.1083
1.68	-1.07	0.019184048	Bacteroidota	Bacteroidia	Flavobacteriales	Flavobacteriaceae	NA	NA	Fla.120
1.62	-1.06	0.040006424	Proteobacteria	Gammaproteobacteria	Oceanospirillales	Endozoicomonadaceae	Endozoicomonas	NA	End.1
1.8	-1.06	0.025533741	Proteobacteria	Gammaproteobacteria	UBA10353_marine_group	UBA10353_marine_group	UBA10353_marine_group	NA	UBA.13
1.59	-1.06	0.03636047	NA	NA	NA	NA	NA	NA	NA.624
2.07	-1.05	0.039124509	Spirochaetota	Spirochaetia	Spirochaetales	Spirochaetaceae	NA	NA	Spi.58
2.25	-1.04	0.043593567	Myxococcota	Polyangia	Polyangiales	BIrii41	BIrii41	NA	BIr.1
2.69	-1.04	0.03636047	Proteobacteria	Gammaproteobacteria	Oceanospirillales	Pseudohongiellaceae	Pseudohongiella	NA	Pse.143
2.19	-1.04	0.043606281	Spirochaetota	Spirochaetia	Spirochaetales	Spirochaetaceae	NA	NA	Spi.56
1.69	-1.04	0.026289781	Bacteroidota	Bacteroidia	Flavobacteriales	Flavobacteriaceae	Ascidiimonas	uncultured_bacterium	Fla.383
3.86	-1.04	0.041568938	Proteobacteria	Alphaproteobacteria	Rhodobacterales	Rhodobacteraceae	Roseovarius	NA	Rho.281
1.55	-1.02	0.047687865	Firmicutes	Clostridia	Peptostreptococcales-Tissierellales	Peptostreptococcales-Tissierellales	Guggenheimella	uncultured_bacterium	Pep.2
2.92	-1.02	0.045096028	Proteobacteria	Alphaproteobacteria	Rhodobacterales	Rhodobacteraceae	NA	NA	Rho.637
1.66	-1.02	0.047687865	Bacteroidota	Bacteroidia	Bacteroidales	Marinifilaceae	Marinifilum	NA	Mar.94
1.86	-1.01	0.043606281	Proteobacteria	Gammaproteobacteria	NA	NA	NA	NA	NA.958
1.78	-1.01	0.032646898	Proteobacteria	Alphaproteobacteria	Rhodobacterales	Rhodobacteraceae	NA	NA	Rho.607
2.2	-1	0.047687865	Desulfobacterota	Desulfovibrionia	Desulfovibrionales	Desulfovibrionaceae	Desulfovibrio	Pseudodesulfovibrio_profundus	Des.98
1.38	-1	0.022951981	Bacteroidota	Bacteroidia	Flavobacteriales	Flavobacteriaceae	uncultured	NA	Fla.13
2.01	-1	0.03415279	Proteobacteria	Gammaproteobacteria	Oceanospirillales	Kangiellaceae	Kangiella	NA	Kan
2.09	-1	0.047687865	Proteobacteria	Alphaproteobacteria	Rhodobacterales	Rhodobacteraceae	Thalassococcus	uncultured_bacterium	Rho.79
2.25	-0.99	0.044102894	Bacteroidota	Bacteroidia	Flavobacteriales	Flavobacteriaceae	NA	NA	Fla.132
2.21	-0.99	0.048341249	Proteobacteria	Gammaproteobacteria	Nitrosococcales	Methylophagaceae	uncultured	NA	Met.10
1.64	-0.98	0.04501786	Proteobacteria	Gammaproteobacteria	Oceanospirillales	Kangiellaceae	Aliikangiella	Kangiella_sp.	Kan.65
2.65	-0.97	0.045096028	Proteobacteria	Alphaproteobacteria	Rhodobacterales	Rhodobacteraceae	NA	NA	Rho.640
1.79	-0.97	0.035302831	Proteobacteria	Gammaproteobacteria	Steroidobacterales	Woeseiaceae	Woeseia	NA	Woe.25
1.64	-0.95	0.034378687	Proteobacteria	Alphaproteobacteria	Rhodobacterales	Rhodobacteraceae	Limibaculum	NA	Rho.423
1.93	-0.95	0.045934821	Proteobacteria	Alphaproteobacteria	Rhodobacterales	Rhodobacteraceae	Silicimonas	uncultured_Alphaproteobacteria	Rho.467
1.77	-0.94	0.036456549	Proteobacteria	Gammaproteobacteria	Cellvibrionales	Spongiibacteraceae	NA	NA	Spo.23
1.8	-0.94	0.043606281	Bacteroidota	Kapabacteria	Kapabacteriales	Kapabacteriales	Kapabacteriales	uncultured_bacterium	Kap.10
1.32	-0.93	0.035901357	Proteobacteria	Alphaproteobacteria	Rickettsiales	NA	NA	NA	NA.1015
1.37	-0.93	0.025533741	Proteobacteria	Gammaproteobacteria	Cellvibrionales	Halieaceae	NA	NA	Hal.40
1.78	-0.92	0.047687865	Planctomycetota	BD7-11	BD7-11	BD7-11	BD7-11	uncultured_planctomycete	BD7.2
1.48	-0.92	0.047687865	Bacteroidota	Bacteroidia	Flavobacteriales	Cryomorphaceae	Cryomorpha	uncultured_deep-sea	Cry.4
1.32	-0.9	0.03564675	Bacteroidota	Bacteroidia	Flavobacteriales	Flavobacteriaceae	Ascidiimonas	uncultured_bacterium	Fla.385
1.26	-0.89	0.03636047	Bacteroidota	Bacteroidia	Flavobacteriales	Flavobacteriaceae	Tenacibaculum	NA	Fla.289
1.28	-0.89	0.036456549	Proteobacteria	Alphaproteobacteria	Rhodobacterales	Rhodobacteraceae	NA	NA	Rho.288
1.43	-0.89	0.040273285	Proteobacteria	Alphaproteobacteria	Sphingomonadales	Sphingomonadaceae	NA	NA	Sph.124
1.73	-0.88	0.047687865	Proteobacteria	Alphaproteobacteria	Rhizobiales	Methyloligellaceae	uncultured	uncultured_Rhizobiales	Met.53
1.69	-0.88	0.047687865	Planctomycetota	Planctomycetes	Pirellulales	Pirellulaceae	NA	NA	Pir.182
1.34	-0.87	0.047687865	Bacteroidota	Bacteroidia	Flavobacteriales	Flavobacteriaceae	Ascidiimonas	uncultured_bacterium	Fla.370
1.52	-0.86	0.047687865	Proteobacteria	Alphaproteobacteria	Rhizobiales	Methyloligellaceae	uncultured	NA	Met.50
1.36	-0.85	0.047687865	Bacteroidota	Bacteroidia	Flavobacteriales	Flavobacteriaceae	Ascidiimonas	uncultured_bacterium	Fla.389
1.25	0.71	0.040516245	Proteobacteria	Gammaproteobacteria	Thiomicrospirales	Thiomicrospiraceae	endosymbionts	uncultured_bacterium	Thi.38
1.55	0.75	0.047687865	Proteobacteria	Gammaproteobacteria	Thiomicrospirales	Thiomicrospiraceae	endosymbionts	uncultured_bacterium	Thi.36
1.31	0.77	0.036456549	Proteobacteria	Alphaproteobacteria	Rhizobiales	Hyphomicrobiaceae	Filomicrobium	uncultured_Alphaproteobacteria	Hyp.25
1.26	0.78	0.040273285	Proteobacteria	Alphaproteobacteria	Rhodospirillales	Terasakiellaceae	Terasakiella	uncultured_bacterium	Ter.30
1.29	0.78	0.025533741	Deinococcota	Deinococci	Deinococcales	Trueperaceae	Truepera	uncultured_bacterium	Tru.5
1.5	0.78	0.048837356	Bacteroidota	Bacteroidia	Cytophagales	Cyclobacteriaceae	Ekhidna	NA	Cyc.57
1.53	0.8	0.047687865	Deferribacterota	Deferribacteres	Deferribacterales	Deferribacteraceae	Geovibrio	bacterium_L21-Ace-BES	Def.18
1.38	0.83	0.040006424	Firmicutes	Clostridia	Peptostreptococcales-Tissierellales	Anaerovoracaceae	uncultured	uncultured_bacterium	Ana.17
1.46	0.87	0.026912519	NA	NA	NA	NA	NA	NA	NA.382
1.31	0.92	0.01364896	Campilobacterota	Campylobacteria	Campylobacterales	Rs-M59_termite_group	Rs-M59_termite_group	uncultured_bacterium	Rs-.7
1.29	0.93	0.015578955	NA	NA	NA	NA	NA	NA	NA.464
1.69	0.94	0.01731107	Bacteroidota	Kapabacteria	Kapabacteriales	Kapabacteriales	Kapabacteriales	uncultured_organism	Kap.12
1.55	0.95	0.015578955	NA	NA	NA	NA	NA	NA	NA.218
1.66	0.95	0.025533741	Proteobacteria	Gammaproteobacteria	Oceanospirillales	Kangiellaceae	Aliikangiella	NA	Kan.69
1.62	0.95	0.016713296	Campilobacterota	Campylobacteria	Campylobacterales	Rs-M59_termite_group	Rs-M59_termite_group	uncultured_bacterium	Rs-.5
1.32	0.96	0.009706843	Proteobacteria	Alphaproteobacteria	Rhodospirillales	Thalassospiraceae	Thalassospira	NA	Tha.3
1.54	0.97	0.026912519	Bacteroidota	Bacteroidia	Flavobacteriales	Flavobacteriaceae	Aquimarina	NA	Fla.434
1.83	0.97	0.031079984	Firmicutes	Clostridia	Peptostreptococcales-Tissierellales	Anaerovoracaceae	uncultured	uncultured_bacterium	Ana.3
1.57	0.98	0.014368719	Campilobacterota	Campylobacteria	Campylobacterales	Rs-M59_termite_group	Rs-M59_termite_group	uncultured_bacterium	Rs-
2.03	1.01	0.020263919	Proteobacteria	Gammaproteobacteria	Cellvibrionales	Spongiibacteraceae	uncultured	NA	Spo.9
1.3	1.01	0.000940302	Proteobacteria	Gammaproteobacteria	Arenicellales	Arenicellaceae	Arenicella	Arenicella_chitinivorans	Are.11
2.12	1.01	0.025533741	Proteobacteria	Gammaproteobacteria	Oceanospirillales	Kangiellaceae	Aliikangiella	uncultured_bacterium	Kan.23
2.36	1.03	0.015578955	Proteobacteria	Gammaproteobacteria	Oceanospirillales	Kangiellaceae	Aliikangiella	uncultured_bacterium	Kan.27
1.48	1.03	0.009277811	Firmicutes	Clostridia	Peptostreptococcales-Tissierellales	Fusibacteraceae	Fusibacter	Acidaminobacter_sp.	Fus.80
1.27	1.11	0.001073261	Firmicutes	Clostridia	Peptostreptococcales-Tissierellales	Anaerovoracaceae	uncultured	uncultured_bacterium	Ana.18
1.81	1.12	0.007110922	Proteobacteria	Alphaproteobacteria	Kordiimonadales	uncultured	uncultured	NA	unc.167
1.92	1.16	0.00196322	Firmicutes	Clostridia	Peptostreptococcales-Tissierellales	Fusibacteraceae	Fusibacter	NA	Fus.10
1.7	1.26	0.000754007	Campilobacterota	Campylobacteria	Campylobacterales	Rs-M59_termite_group	Rs-M59_termite_group	uncultured_bacterium	Rs-.3
1.64	1.28	0.000739255	Proteobacteria	Alphaproteobacteria	Rhodospirillales	Thalassospiraceae	Thalassospira	NA	Tha
1.46	1.41	1.76E-05	Desulfobacterota	Desulfovibrionia	Desulfovibrionales	Desulfovibrionaceae	Desulfovibrio	uncultured_Desulfovibrionales	Des.107
1.6	1.43	7.71E-05	Proteobacteria	Alphaproteobacteria	Rhodospirillales	Thalassospiraceae	Thalassospira	NA	Tha.1
1.59	1.46	4.01E-05	Proteobacteria	Alphaproteobacteria	Rhodospirillales	Thalassospiraceae	Thalassospira	NA	Tha.2
1.69	1.55	8.47E-05	Bacteroidota	Bacteroidia	NA	NA	NA	NA	NA.153
1.94	1.92	9.06E-07	Bacteroidota	Bacteroidia	Flavobacteriales	Flavobacteriaceae	Aquimarina	NA	Fla.435
2.14	2	2.04E-07	Bacteroidota	Bacteroidia	Bacteroidales	Marinifilaceae	Marinifilum	Ancylomarina_subtilis	Mar.72
2.69	2.03	4.25E-06	Bacteroidota	Bacteroidia	Flavobacteriales	Flavobacteriaceae	Aquimarina	Aquimarina_atlantica	Fla.417
2.29	2.37	1.27E-09	Bacteroidota	Bacteroidia	Bacteroidales	Marinifilaceae	Marinifilum	Ancylomarina_subtilis	Mar.73
2.36	2.48	1.27E-09	Bacteroidota	Bacteroidia	Flavobacteriales	Flavobacteriaceae	Aquimarina	NA	Fla.433
2.41	2.8	1.38E-11	Spirochaetota	Spirochaetia	Spirochaetales	Spirochaetaceae	NA	NA	Spi.65
3.83	4.15	1.19E-20	Spirochaetota	Spirochaetia	Spirochaetales	Spirochaetaceae	NA	NA	Spi.64
